# Supplementary material for: A novel peptide PDHK1-241aa encoded by circPDHK1 promotes ccRCC progression via interacting with PPP1CA to inhibit AKT dephosphorylation and activate the AKT-mTOR signaling pathway
Source: Mol Cancer. 2024 Feb 15;23:34. doi: 10.1186/s12943-024-01940-0 (PMC10870583; doi:10.1186/s12943-024-01940-0)
Supplement: Supplementary file 1 — Additional file 1: Table S1. Association between clinicopathological characteristic and circPDHK1 expression in ccRCC patients in validation phase. Table S2. Clinicopathological features of 4 patients with ccRCC in circRNA microarray. Table S3. Information of shRNAs and siRNAs. Table S4. Information of RNA probes. Table S5. Sequences of primers. Table S6. The differentially expressed circRNAs in ccRCC tissues compared to matched noncancerous tissues with WGCNA analysis. Table S7. Candidate differentially-expressed circRNAs. Table S8. Candidate binding proteins detected by Flag-IP and LC-MS. Table S9. Association between clinicopathological characteristic and HIF-2A expression in ccRCC patients in validation phase. [file 12943_2024_1940_MOESM1_ESM.xlsx]

## Sheet: Table S1
Table S1. Association between clinicopathological characteristic and circPDHK1 expression in ccRCC patients in validation phase
characteristic	case	circPDHK1 expression		P value
		Low	High
All cases	148	28	120
Age (years)				0.2769
≥60	58	13	45
＜60	90	15	75
Gender				0.1202
Male	112	21	91
Female	36	7	29
Tumour size				0.0131*
T1a ~ T1b (<=7 cm)	103	19	84
T2a ~ T4 (>7 cm)	45	9	36
WHO / ISUP stages				0.0147*
I-II	97	18	79
III-IV	51	10	41
TNM / AJCC stages				0.0226*
I-II	131	19	112
III-IV	17	9	8
Metastasis				0.0408*
M0	132	20	112
M1	16	8	8

## Sheet: Table S2
	Table S2. Clinicopathological features of 4 patients with ccRCC in circRNA microarray
	characteristic	case
	All cases	4
	Age (years)
	≥60	2
	＜60	2
	Gender
	Male	2
	Female	2
	Tumour size
	T1a~T1b (<=7 cm)	4
	T2a-T3b (>7 cm)	0
	WHO/ISUP stages
	I-II	2
	III-IV	2
	TNM / AJCC stages
	I-II	4
	III-IV	0
	Metastasis
	Positive	1
	Negative	3

## Sheet: Table S3
Table S3. Information of shRNAs and siRNAs
Genes	shRNAs
sh circPDHK1	GAUUUGACUGUGAAGGAUCTT (Hanbio)
sh NC	TTCTCCGAACGTGTCACGTAA (Hanbio)
Genes	siRNAs
si circPDHK1 #1	GAUUUGACUGUGAAGGAUCTT (GenePharma)
si circPDHK1 #2	CUGUGAAGGAUCAGUGAAUTT (Tsingke)
si PPP1CA	GACGCUACAACAUCAAACUTT (GenePharma)
si NC	UUCUCCGAACGUGUCACGUTT (GenePharma)

## Sheet: Table S4
Table S4. Information of RNA probes
Probes	Information
biotin-labeled circPDHK1 probes	5'- GCATTCACTGATCCTTCACAGTCAAAT-3'-biotin
biotin-labeled positive control probes (18s)	5'-CTGCCTTCCTTGGATGTGGTAGCCGTTTC-3'-biotin
biotin-labeled negative control probes	5'-TGCTTTGCACGGTAACGCCTGTTTT-3'-biotin

## Sheet: Table S5
Table S5. Sequences of primers
Primers	Forward	Reverse
circPDHK1	GACAGCCAATACAAGTGGTTT	ACAAGCATTCACTGATCCTTC
PPP1CA	AGTTCCTCCACAAGCACGACT	CCAGCATTGTCAAACTCGCCACA
HIF-2A	ATCTACAACCCTCGCAACCTG	CTCGGGCTCCTCCTTTAGCTTG
LinearPDHK1	TGTGATACGGATCAGAAACCG	CTAATTGAAATGCGACTCATG
GAPDH	CCACTCCTCCACCTTTGAC	ACCCTGTTGCTGTAGCCA
PDHK1-promoter-1	TGTACTTCTTGCATATAGATT	TGGTTTTAGAAAGTGTAACGG
PDHK1-promoter-2	TTTCAGGTAAAGAGACGGAGG	TGACGCAAGCCACGCATTTTC
PDHK1-promoter-3	CCGCCCTGTCCTTGAGCCTT	CGCCCAGATCCCGCCCCA
ChIP control primers	TACTAGCGGTTTTACGGGCG	TCGAACAGGAGGAGCAGAGAGCGA

## Sheet: Table S6
Table S6. The differentially expressed circRNAs in ccRCC tissues compared to matched noncancerous tissues with WGCNA analysis
ProbeName	p values	foldchange	circRNA_ID	circ_chrom	hostgene	circRNA_type
EX_12_1771785	0.000684696	60.3957	hsa_circ_0002130	chr19	C3	exon
EX_97_4826120	0.000461703	52.2801	hsa_circ_0048856	chr19	C3	exon
EX_61_3386561	0.000285478	51.2875	hsa_circ_0048858	chr19	C3	exon
EX_05_2728870	0.00342676	21.4481	hsa_circ_0039235	chr16	NETO2	exon
EX_45_3251671	0.00375633	18.3217	hsa_circ_0027511	chr12	LYZ	exon
EX_55_7532690	0.00044819	18.0995	hsa_circ_0017870	chr10	VIM	exon
EX_46_5952875	0.00241924	14.8769	hsa_circ_0027512	chr12	LYZ	exon
EX_13_2235817	0.00106232	14.0405	hsa_circ_0011209	chr1	LAPTM5	exon
EX_63_9707115	8.15704e-05	11.9069	hsa_circ_0017499	chr10	PFKP	intron
EX_24_5257981	0.000371178	11.531	hsa_circ_0057098	chr2	PDK1 / PDHK1	exon
EX_10_5019824	0.000397053	11.0513	hsa_circ_0017497	chr10	PFKP	intron
EX_60_8532792	3.5194e-05	11.0306	hsa_circ_0057093	chr2	PDK1 / PDHK1	exon
EX_83_9074008	0.00316545	10.8852	hsa_circ_0013115	chr1	GBP2	intron
EX_67_4332642	0.000334879	10.57	hsa_circ_0057090	chr2	PDK1 / PDHK1	exon
EX_26_7410020	0.0002267	10.5454	hsa_circ_0057088	chr2	PDK1 / PDHK1	exon
EX_84_2022772	0.000381315	10.5446	hsa_circ_0057087	chr2	PDK1 / PDHK1	exon
EX_50_1593848	0.000502864	10.1356	hsa_circ_0017871	chr10	VIM	exon
EX_56_3169991	0.000224901	10.0231	hsa_circ_0017877	chr10	VIM	exon
EX_92_9064268	0.000152549	9.82285	hsa_circ_0017874	chr10	VIM	exon
EX_56_4468789	0.000238914	9.48139	hsa_circ_0017873	chr10	VIM	exon
EX_67_6275751	0.000163392	9.11501	hsa_circ_0017880	chr10	VIM	exon
EX_72_8970182	0.000870108	8.82571	hsa_circ_0049236	chr19	ICAM1	exon
EX_09_0115838	0.000243932	8.73117	hsa_circ_0017881	chr10	VIM	exon
EX_12_8130168	0.00014753	8.67662	hsa_circ_0017879	chr10	VIM	exon
EX_26_9858417	0.000332773	8.61606	hsa_circ_0017997	chr10	APBB1IP	exon
EX_99_3531868	0.00356444	8.39327	hsa_circ_0078666	chr6	RNASET2	exon
EX_06_0217555	0.00323227	8.35503	hsa_circ_0078984	chr6_qbl_hap6	None	intergenic_region
EX_56_9973440	0.017858	7.86147	hsa_circ_0086452	chr9	PLIN2	intron
EX_72_1094722	0.000789248	7.8064	hsa_circ_0049238	chr19	ICAM1	exon
EX_11_3120047	0.0034421	7.64066	hsa_circ_0078660	chr6	RNASET2	exon
EX_32_8661199	0.000111897	7.25493	hsa_circ_0017883	chr10	VIM	exon
EX_86_7191394	0.000197749	7.13908	hsa_circ_0017882	chr10	VIM	exon
EX_84_5016835	0.00015598	7.13797	hsa_circ_0000170	chr1	PTPRC	exon
EX_16_4884963	0.0118066	7.12821	hsa_circ_0011211	chr1	LAPTM5	exon
EX_74_0776871	0.000244106	7.07696	hsa_circ_0027594	chr12	GLIPR1	exon
EX_69_5043442	0.00393615	6.97405	hsa_circ_0078659	chr6	RNASET2	exon
EX_11_1015278	0.00217207	6.8966	hsa_circ_0013481	chr1	CD53	exon
EX_78_1975144	0.000210095	6.73904	hsa_circ_0025979	chr12	SLC38A1	exon
EX_48_1784364	0.0177089	6.57822	hsa_circ_0086458	chr9	PLIN2	exon
EX_98_7509400	0.000810899	6.39212	hsa_circ_0025330	chr12	C1S	exon
EX_28_0716133	0.000161926	6.36756	hsa_circ_0017876	chr10	VIM	exon
EX_21_5379436	0.00929677	6.25205	hsa_circ_0005472	chr6	SOD2	exon
EX_22_8706117	0.0107934	6.16319	hsa_circ_0078541	chr6	SOD2	exon
EX_06_1587634	7.50528e-05	6.05973	hsa_circ_0060223	chr20	SAMHD1	exon
EX_28_9404023	0.00120542	5.98037	hsa_circ_0017498	chr10	PFKP	intron
EX_77_2160417	0.00817729	5.97193	hsa_circ_0019214	chr10	MYOF	exon
EX_76_9769764	0.000415666	5.85929	hsa_circ_0084806	chr8	FABP5	exon
EX_88_2408017	0.0015825	5.82418	hsa_circ_0017868	chr10	VIM	exon
EX_36_9632848	0.000692222	5.81197	hsa_circ_0049237	chr19	ICAM1	exon
EX_64_9909253	0.0106283	5.74494	hsa_circ_0090575	chrX	PLP2	exon
EX_25_2567707	0.0063041	5.73385	hsa_circ_0078837	chr6_cox_hap2	HLA-DRB3	intergenic_region
EX_84_8893372	0.012409	5.60248	hsa_circ_0004662	chr6	SOD2	exon
EX_77_1928266	0.000226669	5.58756	hsa_circ_0060222	chr20	SAMHD1	exon
EX_03_2494764	0.00894304	5.43917	hsa_circ_0074528	chr5	CD74	exon
EX_67_6023575	0.000156599	5.33597	hsa_circ_0060225	chr20	SAMHD1	exon
EX_61_7066621	0.00707831	5.08347	hsa_circ_0078839	chr6_cox_hap2	None	intergenic_region
EX_61_0432719	0.000716905	4.90404	hsa_circ_0011158	chr1	SNHG12	exon
EX_28_9927419	0.0315345	4.80186	hsa_circ_0033065	chr14	IFI27	exon
EX_90_2307946	0.00316733	4.69282	hsa_circ_0025521	chr12	ARHGDIB	intergenic_region
EX_56_4028808	0.00100997	4.59697	hsa_circ_0019248	chr10	PDLIM1	exon
EX_38_9290101	0.00915482	4.55836	hsa_circ_0074750	chr5	HAVCR1	exon
EX_08_2484942	0.00123771	4.49549	hsa_circ_0090185	chrX	CYBB	exon
EX_84_2831794	0.00205737	4.48535	hsa_circ_0048894	chr19	C3	exon
EX_62_1514179	0.0147852	4.46076	hsa_circ_0050096	chr19	IFI30	exon
EX_21_0193201	0.00190238	4.45448	hsa_circ_0025973	chr12	SLC38A1	intergenic_region
EX_09_4522686	0.0027182	4.41273	hsa_circ_0078937	chr6_mcf_hap5	None	intergenic_region
EX_55_2443595	0.00546144	4.35757	hsa_circ_0074526	chr5	CD74	exon
EX_00_9345853	0.00882035	4.32306	hsa_circ_0046678	chr18	TYMS	exon
EX_86_8048926	0.00163288	4.15739	hsa_circ_0041591	chr17	CXCL16	exon
EX_44_3817821	0.000694985	4.09361	hsa_circ_0021451	chr11	LDHA	exon
EX_01_7649552	0.000961882	4.00745	hsa_circ_0060801	chr20	ZNFX1-AS1	exon
EX_20_3405932	0.00101496	3.91021	hsa_circ_0060800	chr20	ZNFX1-AS1	exon
EX_45_4523400	0.0095422	3.87077	hsa_circ_0050090	chr19	IFI30	exon
EX_27_6891535	0.00142473	3.86905	hsa_circ_0038714	chr16	IL4R	exon
EX_35_5720495	0.00149295	3.8127	hsa_circ_0060799	chr20	ZNFX1-AS1	exon
EX_98_3579921	0.00160549	3.72812	hsa_circ_0035555	chr15	ANXA2	exon
EX_64_3972623	0.00318476	3.71247	hsa_circ_0022159	chr11	SERPING1	exon
EX_36_2849693	0.00514324	3.62753	hsa_circ_0014208	chr1	S100A11	exon
EX_30_6732779	0.00772441	3.60108	hsa_circ_0014205	chr1	S100A11	exon
EX_75_8981665	0.000545788	3.56252	hsa_circ_0035540	chr15	ANXA2	exon
EX_21_3758216	0.00378988	3.50595	hsa_circ_0028148	chr12	GIT2	exon
EX_57_7238367	0.0001462	3.45016	hsa_circ_0061507	chr21	IL10RB	exon
EX_52_0044002	0.000274912	3.44215	hsa_circ_0025981	chr12	SLC38A1	intron
EX_05_9052231	0.0102661	3.37531	hsa_circ_0019063	chr10	ACTA2	exon
EX_78_6585815	0.00275676	3.35559	hsa_circ_0035544	chr15	ANXA2	exon
EX_43_0343183	0.000955285	3.34767	hsa_circ_0014201	chr1	S100A10	intergenic_region
EX_65_5153745	0.000306086	3.33929	hsa_circ_0028157	chr12	GIT2	exon
EX_45_1094642	0.00156216	3.31713	hsa_circ_0046904	chr18	RAB31	intergenic_region
EX_65_8068043	0.00308831	3.26539	hsa_circ_0046018	chr17	RNF213	exon
EX_25_3775164	0.00135891	3.20073	hsa_circ_0046017	chr17	RNF213	exon
EX_37_2314105	0.00837944	3.17295	hsa_circ_0085645	chr8	NDRG1	exon
EX_58_4945969	0.0299122	3.13997	hsa_circ_0087215	chr9	ANXA1	exon
EX_17_7296956	0.00894256	3.1341	hsa_circ_0020623	chr11	IFITM1	exon
EX_32_7105873	0.0228476	3.13279	hsa_circ_0014204	chr1	S100A11	exon
EX_49_0614867	0.00094734	3.0949	hsa_circ_0046891	chr18	RAB31	exon
EX_77_3166999	0.00187927	3.08239	hsa_circ_0015632	chr1	ARPC5	exon
EX_38_7668161	0.00454631	3.08137	hsa_circ_0046901	chr18	RAB31	intergenic_region
EX_37_5813448	0.00529031	3.05454	hsa_circ_0070190	chr4	BMP2K	exon
EX_40_9073982	0.000383248	3.03836	hsa_circ_0028154	chr12	GIT2	exon
EX_07_1309295	0.000160226	2.99707	hsa_circ_0037372	chr16	RPS2	exon
EX_89_1108208	0.0138153	2.98457	hsa_circ_0013113	chr1	GBP3	exon
EX_47_7021120	0.00389447	2.94988	hsa_circ_0070189	chr4	BMP2K	exon
EX_24_0385399	0.00309252	2.94139	hsa_circ_0089894	chrX	TMSB4X	exon
EX_98_2484212	0.00549176	2.8426	hsa_circ_0015302	chr1	GAS5	exon
EX_13_7908590	0.0117589	2.80727	hsa_circ_0044365	chr17	CALCOCO2	exon
EX_26_9062218	0.000177139	2.6617	hsa_circ_0015287	chr1	GAS5	exon
EX_59_5983204	0.000969938	2.65702	hsa_circ_0015289	chr1	GAS5	exon
EX_79_2057462	0.000161624	2.6486	hsa_circ_0082461	chr7	AKR1B1	exon
EX_39_4967818	0.0152467	2.64736	hsa_circ_0073355	chr5	ARRDC3	exon
EX_19_4054700	0.000258352	2.63438	hsa_circ_0015295	chr1	GAS5	exon
EX_27_1349965	0.000293302	2.62089	hsa_circ_0082470	chr7	AKR1B1	exon
EX_10_6231194	0.00715325	2.62082	hsa_circ_0089892	chrX	TMSB4X	exon
EX_30_3689183	0.000630456	2.61687	hsa_circ_0015301	chr1	GAS5	exon
EX_91_1747231	0.00207646	2.60026	hsa_circ_0051243	chr19	RPS19	exon
EX_97_3366441	0.000532467	2.59761	hsa_circ_0015288	chr1	GAS5	exon
EX_75_7632352	0.0169685	2.57898	hsa_circ_0043711	chr17	ACLY	exon
EX_27_2383334	0.000138445	2.5767	hsa_circ_0015286	chr1	GAS5	exon
EX_42_6328784	0.0350459	2.5718	hsa_circ_0013500	chr1	DENND2D	exon
EX_93_6953910	0.00025179	2.559	hsa_circ_0015293	chr1	GAS5	exon
EX_17_1042052	0.0167851	2.55121	hsa_circ_0028162	chr12	ANKRD13A	exon
EX_84_6849495	0.000881779	2.54948	hsa_circ_0070199	chr4	BMP2K	exon
EX_96_6743231	0.000540827	2.54707	hsa_circ_0015298	chr1	GAS5	exon
EX_37_1194694	0.00385103	2.54546	hsa_circ_0003764	chr7	PTPN12	exon
EX_11_5600971	0.00040989	2.53856	hsa_circ_0061524	chr21	IFNGR2	exon
EX_15_9135314	0.00031596	2.53169	hsa_circ_0015305	chr1	GAS5	exon
EX_61_7176452	0.000617567	2.53053	hsa_circ_0002491	chr1	GAS5	exon
EX_09_4354515	0.000113566	2.51218	hsa_circ_0015307	chr1	GAS5	exon
EX_40_0003321	0.000196121	2.51126	hsa_circ_0046899	chr18	RAB31	exon
EX_87_0938245	0.0145213	2.49213	hsa_circ_0055618	chr2	TCONS_00004336	exon
EX_49_7300766	0.000413022	2.48769	hsa_circ_0015294	chr1	GAS5	exon
EX_14_4553335	0.00352947	2.47618	hsa_circ_0085651	chr8	NDRG1	exon
EX_71_8525047	0.000360412	2.4634	hsa_circ_0015300	chr1	GAS5	exon
EX_71_8388000	0.0030577	2.4626	hsa_circ_0015633	chr1	ARPC5	exon
EX_02_5631402	0.00122403	2.46156	hsa_circ_0059176	chr20	FKBP1A	intron
EX_45_6531910	8.59486e-05	2.44922	hsa_circ_0015296	chr1	GAS5	exon
EX_84_0991317	0.000837938	2.44736	hsa_circ_0015304	chr1	GAS5	exon
EX_30_7622730	0.000512456	2.44406	hsa_circ_0015309	chr1	GAS5	exon
EX_34_0948403	0.000771083	2.44002	hsa_circ_0015299	chr1	GAS5	exon
EX_52_7949524	0.00523601	2.43529	hsa_circ_0080842	chr7	PTPN12	exon
EX_26_2085997	0.0019571	2.43461	hsa_circ_0059177	chr20	FKBP1A	intron
EX_82_4210481	0.00317763	2.42783	hsa_circ_0029351	chr12	UBC	exon
EX_00_5977753	0.000708127	2.41611	hsa_circ_0015310	chr1	GAS5	exon
EX_61_6174249	0.000537567	2.4149	hsa_circ_0015306	chr1	GAS5	exon
EX_46_4731357	0.00332565	2.41004	hsa_circ_0080843	chr7	PTPN12	exon
EX_15_4901903	0.0117318	2.40971	hsa_circ_0068083	chr3	GNB4	intergenic_region
EX_63_8345142	0.00904164	2.40146	hsa_circ_0089891	chrX	TMSB4X	intergenic_region
EX_69_7845896	0.00425018	2.40028	hsa_circ_0080838	chr7	PTPN12	exon
EX_67_9879615	0.00399585	2.38611	hsa_circ_0080839	chr7	PTPN12	exon
EX_09_9050636	0.00101931	2.38429	hsa_circ_0015297	chr1	GAS5	exon
EX_50_8940146	0.000294649	2.38118	hsa_circ_0082460	chr7	AKR1B1	exon
EX_50_5977851	0.000993996	2.37939	hsa_circ_0015292	chr1	GAS5	exon
EX_15_7597140	0.0183602	2.37744	hsa_circ_0005855	chr19	TPM4	exon
EX_49_7253433	0.000357478	2.37236	hsa_circ_0002113	chr21	IFNGR2	exon
EX_46_1840752	0.00960408	2.35809	hsa_circ_0055619	chr2	TCONS_00004336	exon
EX_57_9396258	0.00948161	2.34707	hsa_circ_0013937	chr1	None	exon
EX_11_7437113	0.0428249	2.33937	hsa_circ_0035110	chr15	B2M	exon
EX_70_8921024	0.00302145	2.33859	hsa_circ_0059180	chr20	FKBP1A	intergenic_region
EX_55_6274707	0.000251345	2.3382	hsa_circ_0015303	chr1	GAS5	exon
EX_75_0874801	0.00787426	2.33445	hsa_circ_0089893	chrX	TMSB4X	exon
EX_39_8186149	0.00268485	2.33249	hsa_circ_0080840	chr7	PTPN12	exon
EX_64_0640969	0.00909888	2.32132	hsa_circ_0055727	chr2	ANKRD36	exon
EX_34_9961573	0.00430792	2.27828	hsa_circ_0059179	chr20	FKBP1A	intergenic_region
EX_20_6249628	0.00611737	2.27216	hsa_circ_0020709	chr11	RPLP2	exon
EX_26_8409029	0.0141765	2.262	hsa_circ_0003416	chrX	TMSB4X	exon
EX_27_2454683	0.00313884	2.2592	hsa_circ_0039123	chr16	ORAI3	exon
EX_62_2067124	0.00253657	2.2492	hsa_circ_0029349	chr12	UBC	exon
EX_73_6919610	0.00050719	2.23557	hsa_circ_0039138	chr16	STX4	exon
EX_43_1964937	0.00761246	2.2269	hsa_circ_0055599	chr2	None	exon
EX_05_2849067	0.0420953	2.22671	hsa_circ_0067013	chr3	PDIA5	exon
EX_66_0756331	0.0323912	2.22505	hsa_circ_0027913	chr12	DRAM1	intergenic_region
EX_57_4434289	0.000672647	2.21842	hsa_circ_0070203	chr4	BMP2K	exon
EX_19_5102452	0.00163712	2.21449	hsa_circ_0078848	chr6_cox_hap2	None	intergenic_region
EX_10_5810540	0.00907293	2.198	hsa_circ_0049866	chr19	TPM4	exon
EX_71_2206397	0.0217568	2.19221	hsa_circ_0084566	chr8	SDCBP	exon
EX_70_7638688	8.96163e-05	2.18504	hsa_circ_0037383	chr16	RPS2	exon
EX_65_5620560	0.0158736	2.18183	hsa_circ_0055743	chr2	ANKRD36	exon
EX_41_9597857	0.0239212	2.17331	hsa_circ_0056614	chr2	DARS	exon
EX_18_4374584	0.00561216	2.16096	hsa_circ_0092038	chrX	RPL10	exon
EX_54_2628501	0.00526285	2.15057	hsa_circ_0041915	chr17	SENP3-EIF4A1	exon
EX_46_0471244	0.00172003	2.14761	hsa_circ_0065847	chr3	GNAI2	exon
EX_07_3202967	0.00954583	2.13662	hsa_circ_0003687	chrX	TMSB4X	exon
EX_35_6869132	0.00883886	2.11489	hsa_circ_0055740	chr2	ANKRD36	exon
EX_07_2905864	0.0172241	2.1103	hsa_circ_0085646	chr8	NDRG1	exon
EX_21_3190443	0.015267	2.10434	hsa_circ_0056613	chr2	DARS	exon
EX_36_0800040	0.00540239	2.10274	hsa_circ_0025293	chr12	C12orf57	exon
EX_87_2041132	0.0068674	2.10189	hsa_circ_0006264	chr17	RNF213	exon
EX_01_2366881	0.015446	2.1002	hsa_circ_0055745	chr2	ANKRD36	exon
EX_66_2854246	0.00669133	2.09389	hsa_circ_0092216	chrY	CD99	intergenic_region
EX_54_4782598	0.0149461	2.08467	hsa_circ_0055728	chr2	ANKRD36	exon
EX_26_1571661	0.00552571	2.08343	hsa_circ_0075373	chr5	GNB2L1	exon
EX_70_4790631	0.0219909	2.07007	hsa_circ_0055725	chr2	ANKRD36	exon
EX_27_0731143	0.0154721	2.06275	hsa_circ_0055616	chr2	TCONS_00004336	exon
EX_07_6828130	0.00327341	2.05997	hsa_circ_0041935	chr17	EIF4A1	exon
EX_97_4542245	0.0123462	2.05149	hsa_circ_0074534	chr5	RPS14	exon
EX_21_3189045	0.00222984	2.05045	hsa_circ_0041933	chr17	SENP3-EIF4A1	exon
EX_59_8624905	0.00106241	2.04894	hsa_circ_0041936	chr17	SENP3-EIF4A1	exon
EX_76_0093722	0.00110087	2.04639	hsa_circ_0058619	chr2	SP100	exon
EX_04_8345103	0.000435547	2.0463	hsa_circ_0036830	chr15	IQGAP1	exon
EX_10_8554068	0.00390144	2.04432	hsa_circ_0007008	chr17	SENP3-EIF4A1	exon
EX_38_8592892	0.00567744	2.03949	hsa_circ_0041928	chr17	SENP3-EIF4A1	exon
EX_84_4773876	0.00500442	2.02731	hsa_circ_0036670	chr15	AEN	exon
EX_47_0477069	0.014537	2.01014	hsa_circ_0055726	chr2	ANKRD36	exon
EX_22_9424504	0.0105172	2.00875	hsa_circ_0055613	chr2	TCONS_00004336	exon
EX_39_1180151	0.0079396	2.00466	hsa_circ_0055612	chr2	TCONS_00004336	exon
EX_60_2395423	0.0170197	2.00092	hsa_circ_0067018	chr3	PDIA5	exon
EX_58_5991566	0.00366226	0.499556	hsa_circ_0024970	chr12	WNK1	exon
EX_65_0017769	0.000944154	0.496662	hsa_circ_0063333	chr22	DDX17	exon
EX_66_4784334	0.0313239	0.494235	hsa_circ_0067917	chr3	PHC3	exon
EX_55_9105480	0.0282129	0.494187	hsa_circ_0075776	chr6	TPMT	intergenic_region
EX_79_3133660	0.0336761	0.488673	hsa_circ_0074080	chr5	FAM13B	exon
EX_28_4984457	0.00743233	0.487719	hsa_circ_0042042	chr17	MYH10	exon
EX_41_9811517	0.00759908	0.485248	hsa_circ_0069300	chr4	SLIT2	exon
EX_94_1227090	0.0230936	0.481856	hsa_circ_0036413	chr15	ETFA	exon
EX_32_9138592	0.0194235	0.470393	hsa_circ_0042045	chr17	MYH10	exon
EX_61_6446895	0.0137756	0.468872	hsa_circ_0036395	chr15	ETFA	exon
EX_04_9284513	0.0104033	0.467515	hsa_circ_0072045	chr5	DROSHA	exon
EX_73_3036212	0.00141507	0.461652	hsa_circ_0063315	chr22	DDX17	intergenic_region
EX_52_3939217	0.0145554	0.461288	hsa_circ_0036406	chr15	ETFA	exon
EX_18_7451137	0.0198559	0.459028	hsa_circ_0077100	chr6	MYO6	exon
EX_93_4008687	0.0146797	0.458149	hsa_circ_0036405	chr15	ETFA	exon
EX_43_3638625	0.0282865	0.445857	hsa_circ_0050339	chr19	TSHZ3	exon
EX_30_5829343	0.00832013	0.445387	hsa_circ_0077101	chr6	MYO6	exon
EX_84_8242859	0.00767592	0.438081	hsa_circ_0077103	chr6	MYO6	exon
EX_07_3741051	0.00564914	0.42875	hsa_circ_0077102	chr6	MYO6	exon
EX_05_8350321	0.0100991	0.427903	hsa_circ_0004014	chr1	HMGCL	exon
EX_58_4817206	0.0417902	0.425278	hsa_circ_0063781	chr22	PPARA	exon
EX_33_1106013	0.0248348	0.425141	hsa_circ_0075774	chr6	TPMT	exon
EX_28_0131640	0.00505362	0.423895	hsa_circ_0010902	chr1	HMGCL	exon
EX_72_7222877	0.00985774	0.415861	hsa_circ_0063570	chr22	ACO2	exon
EX_14_4367653	0.00888149	0.408276	hsa_circ_0010900	chr1	HMGCL	exon
EX_56_3306951	0.00841051	0.398906	hsa_circ_0003757	chr1	HMGCL	exon
EX_17_7954740	0.0246725	0.356506	hsa_circ_0029544	chr12	PXMP2	exon
EX_43_8384019	0.00843161	0.210772	hsa_circ_0039464	chr16	MT1L	exon

## Sheet: Table S7
Table S7. Candidate differentially-expressed circRNAs
ProbeName	pvalues	foldchange	circRNA_ID	hostgene	circRNA_type
EX_67_4332642	0.000334879	10.57	hsa_circ_0057090	PDK1 / PDHK1	exon
EX_56_4468789	0.000238914	9.48139	hsa_circ_0017873	VIM	exon
EX_84_8893372	0.012409	5.60248	hsa_circ_0004662	SOD2	exon
EX_37_5813448	0.00529031	3.05454	hsa_circ_0070190	BMP2K	exon
EX_96_6743231	0.000540827	2.54707	hsa_circ_0015298	GAS5	exon
EX_15_7597140	0.0183602	2.37744	hsa_circ_0005855	TPM4	exon
EX_49_7253433	0.000357478	2.37236	hsa_circ_0002113	IFNGR2	exon
EX_54_2628501	0.00526285	2.15057	hsa_circ_0041915	SENP3-EIF4A1	exon
EX_07_2905864	0.0172241	2.1103	hsa_circ_0085646	NDRG1	exon

## Sheet: Table S8
Table S8. Candidate binding proteins detected by Flag-IP and LC-MS
N	Unused	%Cov(95)	Gene	Description	Mw(kD)	Peptides(95%)	Spectra
25	52.14	82.51		target / PDHK1-241aa 3×flag	30.501	54	81
42	37.83	27.8	MYO1E	Unconventional myosin-Ie OS=Homo sapiens OX=9606 GN=MYO1E PE=1 SV=2	127.062	26	31
58	30.91	75.44	MYL12A	Myosin regulatory light chain 12A OS=Homo sapiens OX=9606 GN=MYL12A PE=1 SV=2	19.794	34	73
66	28.56	29.99	AP2B1	AP-2 complex subunit beta OS=Homo sapiens OX=9606 GN=AP2B1 PE=1 SV=1	104.553	19	24
72	27.67	50	TMOD3	Tropomodulin-3 OS=Homo sapiens OX=9606 GN=TMOD3 PE=1 SV=1	39.595	24	36
79	25.81	27.66	PPP1R9B	Neurabin-2 OS=Homo sapiens OX=9606 GN=PPP1R9B PE=1 SV=3	89.334	17	19
91	24.36	21.75	MYO19	Unconventional myosin-XIX OS=Homo sapiens OX=9606 GN=MYO19 PE=1 SV=2	109.135	12	13
99	22.2	52.42	PPP1CA	Serine/threonine-protein phosphatase PP1-alpha catalytic subunit OS=Homo sapiens OX=9606 GN=PPP1CA PE=1 SV=1	37.512	12	18
103	21.75	26.27	LRCH2	Leucine-rich repeat and calponin homology domain-containing protein 2 OS=Homo sapiens OX=9606 GN=LRCH2 PE=2 SV=2	84.588	12	13
122	18.93	38.41	IDH1	Isocitrate dehydrogenase [NADP] cytoplasmic OS=Homo sapiens OX=9606 GN=IDH1 PE=1 SV=2	46.659	22	62
132	18.21	51.4	CAPZA2	F-actin-capping protein subunit alpha-2 OS=Homo sapiens OX=9606 GN=CAPZA2 PE=1 SV=3	32.949	11	17
155	15.99	23.39		Uncharacterized protein OS=Homo sapiens OX=9606 PE=4 SV=1	75.873	10	13
171	14.27	36.21	TMOD1	Tropomodulin-1 OS=Homo sapiens OX=9606 GN=TMOD1 PE=1 SV=1	40.569	9	14
172	14.12	53.32	ACTC1	Actin, alpha cardiac muscle 1 OS=Homo sapiens OX=9606 GN=ACTC1 PE=1 SV=1	42.019	89	172
195	12.83	78.6	UBB	Polyubiquitin-B OS=Homo sapiens OX=9606 GN=UBB PE=1 SV=1	25.762	8	13
198	12.66	31.83	PEX14	Peroxisomal membrane protein PEX14 OS=Homo sapiens OX=9606 GN=PEX14 PE=1 SV=1	41.237	7	7
202	12.52	39.12	PAWR	PRKC apoptosis WT1 regulator protein OS=Homo sapiens OX=9606 GN=PAWR PE=1 SV=1	36.568	6	6
203	12.49	55.77	MYL6B	Myosin light chain 6B OS=Homo sapiens OX=9606 GN=MYL6B PE=1 SV=1	22.764	17	30
205	12.46	24.85	TOM1L2	TOM1-like protein 2 OS=Homo sapiens OX=9606 GN=TOM1L2 PE=1 SV=1	55.556	6	6
221	12	37.91	BAG2	BAG family molecular chaperone regulator 2 OS=Homo sapiens OX=9606 GN=BAG2 PE=1 SV=1	23.772	6	8
231	11.46	34.39	CLIC4	Chloride intracellular channel protein 4 OS=Homo sapiens OX=9606 GN=CLIC4 PE=1 SV=4	28.772	6	6
235	11.36	23.65	ACTN1	Alpha-actinin-1 OS=Homo sapiens OX=9606 GN=ACTN1 PE=1 SV=2	103.058	16	17
238	11.09	21.95		cDNA FLJ60124, highly similar to Mitochondrial dicarboxylate carrier OS=Homo sapiens OX=9606 PE=2 SV=1	48.099	5	7
249	10.77	29.63	TMOD2	Tropomodulin-2 OS=Homo sapiens OX=9606 GN=TMOD2 PE=1 SV=1	39.595	8	9
252	10.69	28.41	SQSTM1	Sequestosome-1 OS=Homo sapiens OX=9606 GN=SQSTM1 PE=1 SV=1	47.687	6	6
253	10.58	41.67	ARF5	ADP-ribosylation factor 5 OS=Homo sapiens OX=9606 GN=ARF5 PE=1 SV=2	20.53	5	8
257	10.4	22.86	TWF1	Twinfilin-1 OS=Homo sapiens OX=9606 GN=TWF1 PE=1 SV=3	40.283	7	8
273	10.01	23.12	MTFR1	Mitochondrial fission regulator 1 OS=Homo sapiens OX=9606 GN=MTFR1 PE=1 SV=2	37.001	5	8
280	10	35.23	SDCBP	Syntenin-1 OS=Homo sapiens OX=9606 GN=SDCBP PE=1 SV=1	32.444	5	5
295	9.77	26.54	DPM1	Dolichol-phosphate mannosyltransferase subunit 1 OS=Homo sapiens OX=9606 GN=DPM1 PE=1 SV=1	29.634	5	7
358	8.06	22.64	TWF2	Twinfilin-2 OS=Homo sapiens OX=9606 GN=TWF2 PE=1 SV=2	39.548	5	5
359	8.03	24.62	HIST2H2AB	Histone H2A type 2-B OS=Homo sapiens OX=9606 GN=HIST2H2AB PE=1 SV=3	13.995	7	9
364	8.01	35.39	ARPC3	Actin-related protein 2/3 complex subunit 3 OS=Homo sapiens OX=9606 GN=ARPC3 PE=1 SV=3	20.547	4	7
366	8	24.74	TTC19	Tetratricopeptide repeat protein 19, mitochondrial OS=Homo sapiens OX=9606 GN=TTC19 PE=1 SV=4	42.457	6	7
368	8	24.18	RTRAF	RNA transcription, translation and transport factor protein OS=Homo sapiens OX=9606 GN=RTRAF PE=1 SV=1	28.068	4	5
383	7.69	23.05	COPE	Coatomer subunit epsilon OS=Homo sapiens OX=9606 GN=COPE PE=1 SV=3	34.482	5	5
387	7.59	29.86	NDUFA13	NADH dehydrogenase [ubiquinone] 1 alpha subcomplex subunit 13 OS=Homo sapiens OX=9606 GN=NDUFA13 PE=1 SV=3	16.698	4	5
393	7.48	30.84	NUDT21	Cleavage and polyadenylation specificity factor subunit 5 OS=Homo sapiens OX=9606 GN=NUDT21 PE=1 SV=1	26.227	4	4
406	7.15	58.43	TUBB2B	Tubulin beta-2B chain OS=Homo sapiens OX=9606 GN=TUBB2B PE=1 SV=1	49.953	27	35
445	6.42	32.68	RAB1A	Ras-related protein Rab-1A OS=Homo sapiens OX=9606 GN=RAB1A PE=1 SV=3	22.678	5	5
462	6.16	29.81	ATP5PD	ATP synthase subunit d, mitochondrial OS=Homo sapiens OX=9606 GN=ATP5PD PE=1 SV=3	18.491	3	4
471	6.08	36.41	PGRMC1	Membrane-associated progesterone receptor component 1 OS=Homo sapiens OX=9606 GN=PGRMC1 PE=1 SV=3	21.671	3	3
500	6	33.55	MGST3	Microsomal glutathione S-transferase 3 OS=Homo sapiens OX=9606 GN=MGST3 PE=1 SV=1	16.516	3	4
553	5.31	20.7	ATP5PB	ATP synthase F(0) complex subunit B1, mitochondrial OS=Homo sapiens OX=9606 GN=ATP5PB PE=1 SV=2	28.909	4	4
586	4.98	45.7	ARPC5	Actin-related protein 2/3 complex subunit 5 OS=Homo sapiens OX=9606 GN=ARPC5 PE=1 SV=3	16.32	4	4
598	4.8	26.34	ARL8A	ADP-ribosylation factor-like protein 8A OS=Homo sapiens OX=9606 GN=ARL8A PE=1 SV=1	21.416	3	6
606	4.72	41.3	RPL37A	60S ribosomal protein L37a OS=Homo sapiens OX=9606 GN=RPL37A PE=1 SV=2	10.275	3	3
626	4.47	53.72	ACTBL2	Beta-actin-like protein 2 OS=Homo sapiens OX=9606 GN=ACTBL2 PE=1 SV=2	42.003	53	104
632	4.4	23.47	MRPL4	39S ribosomal protein L4, mitochondrial OS=Homo sapiens OX=9606 GN=MRPL4 PE=1 SV=1	34.919	3	3
642	4.29	31.48	ATP5PF	ATP synthase-coupling factor 6, mitochondrial OS=Homo sapiens OX=9606 GN=ATP5PF PE=1 SV=1	12.588	2	2
653	4.18	84.53	ACTB	Actin, cytoplasmic 1 OS=Homo sapiens OX=9606 GN=ACTB PE=1 SV=1	41.737	235	572
657	4.17	25.77	SKP1	S-phase kinase-associated protein 1 OS=Homo sapiens OX=9606 GN=SKP1 PE=1 SV=2	18.658	2	3
671	4.1	38.56	ARPC5L	Actin-related protein 2/3 complex subunit 5-like protein OS=Homo sapiens OX=9606 GN=ARPC5L PE=1 SV=1	16.941	3	3
673	4.1	22.65	ARL1	ADP-ribosylation factor-like protein 1 OS=Homo sapiens OX=9606 GN=ARL1 PE=1 SV=1	20.418	3	4
693	4.04	27.88	UBE2G2	Ubiquitin-conjugating enzyme E2 G2 OS=Homo sapiens OX=9606 GN=UBE2G2 PE=1 SV=1	18.566	2	3
742	4	36.36	DPY30	Protein dpy-30 homolog OS=Homo sapiens OX=9606 GN=DPY30 PE=1 SV=1	11.25	2	2
746	4	29.89	MRPS21	28S ribosomal protein S21, mitochondrial OS=Homo sapiens OX=9606 GN=MRPS21 PE=1 SV=3	10.689	2	2
750	4	29.67	UQCRH	Cytochrome b-c1 complex subunit 6, mitochondrial OS=Homo sapiens OX=9606 GN=UQCRH PE=1 SV=2	10.739	2	3
762	4	26.38	CIAO2B	Cytosolic iron-sulfur assembly component 2B OS=Homo sapiens OX=9606 GN=CIAO2B PE=1 SV=1	17.663	3	3
715	4	21.62	ARPC1A	Actin-related protein 2/3 complex subunit 1A OS=Homo sapiens OX=9606 GN=ARPC1A PE=2 SV=2	41.569	5	8
763	4	20.8	SF3B6	Splicing factor 3B subunit 6 OS=Homo sapiens OX=9606 GN=SF3B6 PE=1 SV=1	14.585	2	2
831	3.37	21.51	TIMM17B	Mitochondrial import inner membrane translocase subunit Tim17-B OS=Homo sapiens OX=9606 GN=TIMM17B PE=1 SV=1	18.273	2	4
841	3.31	22.63	MRPS16	28S ribosomal protein S16, mitochondrial OS=Homo sapiens OX=9606 GN=MRPS16 PE=1 SV=1	15.345	2	2
861	3.02	25.78	H2AFZ	Histone H2A.Z OS=Homo sapiens OX=9606 GN=H2AFZ PE=1 SV=2	13.553	3	3
881	2.83	44.07	MICOS13	MICOS complex subunit MIC13 OS=Homo sapiens OX=9606 GN=MICOS13 PE=1 SV=1	13.087	2	3
887	2.78	21.71	NDUFB4	NADH dehydrogenase [ubiquinone] 1 beta subcomplex subunit 4 OS=Homo sapiens OX=9606 GN=NDUFB4 PE=1 SV=3	15.209	2	2
890	2.74	41.67	ARF4	ADP-ribosylation factor 4 OS=Homo sapiens OX=9606 GN=ARF4 PE=1 SV=3	20.511	5	7
1011	2.06	24.72	DYNLL2	Dynein light chain 2, cytoplasmic OS=Homo sapiens OX=9606 GN=DYNLL2 PE=1 SV=1	10.35	1	1
1207	2	26.98	MKKS	Alternative protein MKKS OS=Homo sapiens OX=9606 GN=MKKS PE=1 SV=1	7.264	1	1
1237	2	26.98	UQCR10	Cytochrome b-c1 complex subunit 9 OS=Homo sapiens OX=9606 GN=UQCR10 PE=1 SV=3	7.308	1	2
1195	2	24.72	DYNLL1	Dynein light chain 1, cytoplasmic OS=Homo sapiens OX=9606 GN=DYNLL1 PE=1 SV=1	10.366	2	2
1192	2	22.46	MRPL54	39S ribosomal protein L54, mitochondrial OS=Homo sapiens OX=9606 GN=MRPL54 PE=1 SV=1	15.819	1	1
1218	2	22.41	NDUFA5	NADH dehydrogenase [ubiquinone] 1 alpha subcomplex subunit 5 OS=Homo sapiens OX=9606 GN=NDUFA5 PE=1 SV=3	13.459	1	2
1257	1.92	44.22	TUBB3	Tubulin beta-3 chain OS=Homo sapiens OX=9606 GN=TUBB3 PE=1 SV=2	50.433	21	27
1268	1.85	21.43	UQCR11	Cytochrome b-c1 complex subunit 10 OS=Homo sapiens OX=9606 GN=UQCR11 PE=1 SV=1	6.57	1	1
1290	1.72	28.57	RPS27L	40S ribosomal protein S27-like OS=Homo sapiens OX=9606 GN=RPS27L PE=1 SV=3	9.477	3	3

## Sheet: Table S9
Table S9. Association between clinicopathological characteristic and HIF-2A expression in ccRCC patients in validation phase
characteristic	case	HIF-2A expression		P value
		Low	High
All cases	106	18	88
Age (years)				0.4911
≥60	38	7	31
＜60	68	11	57
Gender				0.3368
Male	82	14	68
Female	24	4	20
Tumour size				0.0402*
T1a ~ T1b (<=7 cm)	71	13	58
T2a ~ T4 (>7 cm)	35	5	30
WHO / ISUP stages				0.0325*
I-II	68	11	57
III-IV	38	7	31
TNM / AJCC stages				0.0263*
I-II	91	11	80
III-IV	15	7	8
Metastasis				0.028*
M0	94	12	82
M1	12	6	6
